# Supplementary material for: First Trifluoromethylated Phenanthrolinediamides: Synthesis, Structure, Stereodynamics and Complexation with Ln(III)
Source: Molecules. 2022 May 12;27(10):3114. doi: 10.3390/molecules27103114 (PMC9143926; doi:10.3390/molecules27103114)
Supplement: Supplementary file 1 [file molecules-27-03114-s001.zip]

Archive with 1 entries (1 files):
- molecules-1693201-supplementary.pdf
